# Supplementary material for: Hand gesture recognition via deep data optimization and 3D reconstruction
Source: PeerJ Comput Sci. 2023 Oct 30;9:e1619. doi: 10.7717/peerj-cs.1619 (PMC10703008; doi:10.7717/peerj-cs.1619)
Supplement: Supplemental Information 1 [file peerj-cs-09-1619-s001.zip]

Archive with 24 entries (19 files):
- Han_guetCode/
- Han_guetCode/ANN/
- Han_guetCode/ANN/devectorization.m
- Han_guetCode/ANN/example_code.m
- Han_guetCode/ANN/ffnnetpredict.m
- Han_guetCode/ANN/findJacobian.m
- Han_guetCode/ANN/normalizez.m
- Han_guetCode/ANN/rsquared.m
- Han_guetCode/ANN/vectorizationGradient.m
- Han_guetCode/Bg.m
- Han_guetCode/GWO/
- Han_guetCode/GWO/GWO/
- Han_guetCode/GWO/GWO/func_plot.m
- Han_guetCode/GWO/GWO/Get_Functions_details.m
- Han_guetCode/GWO/GWO/GWO.m
- Han_guetCode/GWO/GWO/initialization.m
- Han_guetCode/GWO/GWO/main.m
- Han_guetCode/Hand_gesture/
- Han_guetCode/Hand_gesture/calculateROI.m
- Han_guetCode/Hand_gesture/getHandPos.m
- Han_guetCode/Hand_gesture/KALMANmethod.m
- Han_guetCode/Hand_gesture/ROImethod.m
- Han_guetCode/Hand_gesture/video1.mp4
- Han_guetCode/Hand_gesture/video2.mp4
