# Supplementary material for: Hand gesture recognition via deep data optimization and 3D reconstruction
Source: PeerJ Comput Sci. 2023 Oct 30;9:e1619. doi: 10.7717/peerj-cs.1619 (PMC10703008; doi:10.7717/peerj-cs.1619)
Supplement: Supplemental Information 1 [file peerj-cs-09-1619-s001.zip › Han_guetCode/ANN/example_code.m]

%%%%%%%%%%%%%%%%%%%%%%%%%%%%%%%%%%%%%%%%%%%%%%%%%%%%%%%%%%%%%%%%%%%%%%%%%%%  
%  Alkim GOKCEN - PhD.         Contact: alkim.gokcen@outlook.com,
%  FeedForwardNeuralNetwork             a.gokcen@baylanwatermeters.com,
%                                       y190207003@ogr.ikc.edu.tr
%  University of Izmir Katip Celebi, Institute of Applied Sciences, EEE
%  Baylan Watermeters, Research & Development Department
%%%%%%%%%%%%%%%%%%%%%%%%%%%%%%%%%%%%%%%%%%%%%%%%%%%%%%%%%%%%%%%%%%%%%%%%%%%
% Syntax ------------------------------------------------------------------
% ** input is a matrix in size of MxN where M is the # of feature,N is the#
%    of sample
% ** output is a matrix in size of KxN where K is the # of outputs, N is
%    the #of sample
% ** normalizez() function normalizes the dataset
% ** neuron is the # of neuron in hidden layer
% ** minMSE is termination condition which represents minimum MSE traning
%    error should be achieved
% ** Win/Wout/bin/bout are model parameters. Ws are weights, Bs are biases
% ** ffnnetpredict() predicts the first input related output.
% ** rsquared() computes R2 and Adj.R2 metrics.
% ** epoch represents the maximum number of epochs
%%%%%%%%%%%%%%%%%%%%%%%%%%%%%%%%%%%%%%%%%%%%%%%%%%%%%%%%%%%%%%%%%%%%%%%%%%%
clc; clear; close all;
% generate an input
X = -50:0.01:50-0.01;
% generate an output
Y = 40*sind(2*pi*7*X) + 75*cosd(2*pi*2*X);
% normalize data
[x_normalized, min_x,max_x] = normalizez(X);                                        
[y_normalized, min_y,max_y] = normalizez(Y); 
input    = x_normalized;
output   = y_normalized;
neuron   = 5;
minMSE = 1; 
minGRAD = 1e-1;
epoch = 1000;

[Win, Wout, bin, bout, nin, pred] = ffnnetwork(input, output, neuron, minMSE, minGRAD, epoch);
disp('Traning is over');
[prediction] = ffnnetpredict(input, Win, Wout, bin, bout);
figure();
plot(prediction, 'LineWidth', 3); hold on; plot(y_normalized, 'LineWidth',3); 
legend('Prediction', 'Observation'); title('Prediction');
hold off;
[r2, adjr2]=rsquared(y_normalized, prediction);
disp(['R^2 Metric: ', num2str(r2)]);
disp(['Adj.R^2 Metric: ', num2str(adjr2)]);
figure();
plot(linspace(0.01, 1, size(X,2)),linspace(0, 1, size(X, 2)), 'LineWidth', 3);
hold on;
plot(prediction, y_normalized, 'o'); hold off;
legend('Observation', 'Prediction', 'Location', 'northwest'); 
title('Prediction vs Observation');
xlim([-.1 1.1]); ylim([-.1 1.1]);
