# Supplementary material for: Hand gesture recognition via deep data optimization and 3D reconstruction
Source: PeerJ Comput Sci. 2023 Oct 30;9:e1619. doi: 10.7717/peerj-cs.1619 (PMC10703008; doi:10.7717/peerj-cs.1619)
Supplement: Supplemental Information 1 [file peerj-cs-09-1619-s001.zip › Han_guetCode/ANN/ffnnetpredict.m]

%%%%%%%%%%%%%%%%%%%%%%%%%%%%%%%%%%%%%%%%%%%%%%%%%%%%%%%%%%%%%%%%%%%%%%%%%%%  
%  Alkim GOKCEN -                       Contact: alkim.gokcen@outlook.com,
%  FeedForwardNeuralNetwork             a.gokcen@baylanwatermeters.com,
%                                       y190207003@ogr.ikc.edu.tr
%  University of Izmir Katip Celebi, Institute of Applied Sciences, EEE
%  Baylan Watermeters, Research & Development Department
%%%%%%%%%%%%%%%%%%%%%%%%%%%%%%%%%%%%%%%%%%%%%%%%%%%%%%%%%%%%%%%%%%%%%%%%%%%
% Syntax ------------------------------------------------------------------
% ** X is a matrix in size of MxN where M is the # of feature,N is the
%    % of sample
% ** Win represents weights of input layer
% ** Wout represents weights of output layer
% ** bin represents bias values hidden layer neurons
% ** bout represents bias value of output layer neurons
%%%%%%%%%%%%%%%%%%%%%%%%%%%%%%%%%%%%%%%%%%%%%%%%%%%%%%%%%%%%%%%%%%%%%%%%%%%


function [prediction] = ffnnetpredict(X, Win, Wout, bin, bout)
netin = Win*X + bin;
netout = Wout*h(netin) + bout;
prediction = hOut(netout);

    function y = h(x)
        y = tansig(x);
    end

    function y = hOut(x)
        y = purelin(x);
    end

end
