# Supplementary material for: Hand gesture recognition via deep data optimization and 3D reconstruction
Source: PeerJ Comput Sci. 2023 Oct 30;9:e1619. doi: 10.7717/peerj-cs.1619 (PMC10703008; doi:10.7717/peerj-cs.1619)
Supplement: Supplemental Information 1 [file peerj-cs-09-1619-s001.zip › Han_guetCode/ANN/findJacobian.m]

function J = findJacobian(netout, netin, Wout, X, nin, feature, nout)
%%%%%%%%%%%%%%%%%%%%%%%%%%%%%%%%%%%%%%%%%%%%%%%%%%%%%%%%%%%%%%%%%%%%%%%%%%%  
%  Alkim GOKCEN -                       Contact: alkim.gokcen@outlook.com,
%  FeedForwardNeuralNetwork             a.gokcen@baylanwatermeters.com,
%                                       y190207003@ogr.ikc.edu.tr
%  University of Izmir Katip Celebi, Institute of Applied Sciences, EEE
%  Baylan Watermeters, Research & Development Department
%%%%%%%%%%%%%%%%%%%%%%%%%%%%%%%%%%%%%%%%%%%%%%%%%%%%%%%%%%%%%%%%%%%%%%%%%%%

J = zeros(size(X,2), feature*nin + nin + nout*nin + nout);
dWout = zeros(nout, nin);
dWin  = zeros(nin, feature);
dbout = zeros(nout, 1);
dbin  = zeros(nin, 1);
for i = 1 : size(X,2)
    dWout = findGradWout(netout(:,i),netin(:,i));
    dbout = sum(findGradbout(netout(:,i)),2);
    dWin = findGradWin(netout(:,i),Wout,netin(:,i),X(:,i));
    dbin = sum(findGradbin(netout(:,i),netin(:,i),Wout),2);
    grad = vectorizationGradient(dWin,dWout,dbin,dbout,nin,feature,nout);
    J(i,:) = grad;
end
    

end


function y = findGradWout(netout,netin)
%     y = -(hprimeOut(netout))*h(netin)';
    y = -h(netin)';
end
function y = findGradbout(netout)
%     y = -hprimeOut(netout);
    y = -1;
end
function y = findGradWin(netout,Wout,netin,X)
%     y = -((Wout'*(hprimeOut(netout)).*hprime(netin)))*X';
    y = -((Wout'.*hprime(netin)))*X';
end
function y = findGradbin(netout,netin,Wout)
%     y = -((Wout'*(hprimeOut(netout)).*hprime(netin)));
    y = -Wout'.*hprime(netin);
end
function y = h(x)
    y = tansig(x);
end
function y = hprime(x)
    y = (1-tansig(x).^2);
end
function y = hprimeOut(x)
    y = ones(size(x));
end
