# Supplementary material for: Hand gesture recognition via deep data optimization and 3D reconstruction
Source: PeerJ Comput Sci. 2023 Oct 30;9:e1619. doi: 10.7717/peerj-cs.1619 (PMC10703008; doi:10.7717/peerj-cs.1619)
Supplement: Supplemental Information 1 [file peerj-cs-09-1619-s001.zip › Han_guetCode/ANN/normalizez.m]

%%%%%%%%%%%%%%%%%%%%%%%%%%%%%%%%%%%%%%%%%%%%%%%%%%%%%%%%%%%%%%%%%%%%%%%%%%%  
%  Alkim GOKCEN -                       Contact: alkim.gokcen@outlook.com,
%  FeedForwardNeuralNetwork             a.gokcen@baylanwatermeters.com,
%                                       y190207003@ogr.ikc.edu.tr
%  University of Izmir Katip Celebi, Institute of Applied Sciences, EEE
%  Baylan Watermeters, Research & Development Department
%%%%%%%%%%%%%%%%%%%%%%%%%%%%%%%%%%%%%%%%%%%%%%%%%%%%%%%%%%%%%%%%%%%%%%%%%%%
function [y,m_in,m_ax] = normalizez(X)
    for i = 1 : size(X,1)
        m_ax(i) = max(X(i,:));
        m_in(i) = min(X(i,:));
        y(i,:) = (X(i,:)-m_in(i))/(m_ax(i)-m_in(i));
    end
end
