# Supplementary material for: Hand gesture recognition via deep data optimization and 3D reconstruction
Source: PeerJ Comput Sci. 2023 Oct 30;9:e1619. doi: 10.7717/peerj-cs.1619 (PMC10703008; doi:10.7717/peerj-cs.1619)
Supplement: Supplemental Information 1 [file peerj-cs-09-1619-s001.zip › Han_guetCode/ANN/vectorizationGradient.m]

function [y] = vectorizationGradient(gradWin,gradWout,gradbin,gradbout,N,feature,numout)
%%%%%%%%%%%%%%%%%%%%%%%%%%%%%%%%%%%%%%%%%%%%%%%%%%%%%%%%%%%%%%%%%%%%%%%%%%%  
%  Alkim GOKCEN -                       Contact: alkim.gokcen@outlook.com,
%  FeedForwardNeuralNetwork             a.gokcen@baylanwatermeters.com,
%                                       y190207003@ogr.ikc.edu.tr
%  University of Izmir Katip Celebi, Institute of Applied Sciences, EEE
%  Baylan Watermeters, Research & Development Department
%%%%%%%%%%%%%%%%%%%%%%%%%%%%%%%%%%%%%%%%%%%%%%%%%%%%%%%%%%%%%%%%%%%%%%%%%%%
    
    y = [];
    
    y = [y; reshape(gradWin, [N*feature,1])];
    
    y = [y; reshape(gradbin, [N, 1])];
    
    y = [y; reshape(gradWout,[N*numout, 1])];
    
    y = [y; reshape(gradbout,[numout, 1])];
    
end
