# Supplementary material for: Hand gesture recognition via deep data optimization and 3D reconstruction
Source: PeerJ Comput Sci. 2023 Oct 30;9:e1619. doi: 10.7717/peerj-cs.1619 (PMC10703008; doi:10.7717/peerj-cs.1619)
Supplement: Supplemental Information 1 [file peerj-cs-09-1619-s001.zip › Han_guetCode/Bg.m]

clear all
close all
%// read the video:
reader = VideoReader('shahar_bend.avi');
vid = {};
while hasFrame(reader)
    vid{end+1} = im2single(readFrame(reader));
end
%// simple background estimation using mean:
bg = mean( cat(4, vid{:}), 4);
%// estimate foreground as deviation from estimated background:

fIdx = 40; %// do it for frame 43
fg1 = sum( abs( vid{fIdx} - bg ), 3 ) > 0.25;
fg2 = imresize(fg1, 0.5);

figure;
subplot(141); imshow( bg ); 
subplot(142); imshow( vid{fIdx} );
subplot(143); imshow( fg2 );
