# Supplementary material for: Hand gesture recognition via deep data optimization and 3D reconstruction
Source: PeerJ Comput Sci. 2023 Oct 30;9:e1619. doi: 10.7717/peerj-cs.1619 (PMC10703008; doi:10.7717/peerj-cs.1619)
Supplement: Supplemental Information 1 [file peerj-cs-09-1619-s001.zip › Han_guetCode/GWO/GWO/func_plot.m]

%___________________________________________________________________%
%  Grey Wolf Optimizer (GWO) source codes version 1.0               %
%                                                                   %
%  Developed in MATLAB R2011b(7.13)                                 %
%                                                                   %
%  Author and programmer: Seyedali Mirjalili                        %
%                                                                   %
%         e-Mail: ali.mirjalili@gmail.com                           %
%                 seyedali.mirjalili@griffithuni.edu.au             %
%                                                                   %
%       Homepage: http://www.alimirjalili.com                       %
%                                                                   %
%   Main paper: S. Mirjalili, S. M. Mirjalili, A. Lewis             %
%               Grey Wolf Optimizer, Advances in Engineering        %
%               Software , in press,                                %
%               DOI: 10.1016/j.advengsoft.2013.12.007               %
%                                                                   %
%___________________________________________________________________%

% This function draw the benchmark functions

function func_plot(func_name)

[lb,ub,dim,fobj]=Get_Functions_details(func_name);

switch func_name 
    case 'F1' 
        x=-100:2:100; y=x; %[-100,100]
        
    case 'F2' 
        x=-100:2:100; y=x; %[-10,10]
        
    case 'F3' 
        x=-100:2:100; y=x; %[-100,100]
        
    case 'F4' 
        x=-100:2:100; y=x; %[-100,100]
    case 'F5' 
        x=-200:2:200; y=x; %[-5,5]
    case 'F6' 
        x=-100:2:100; y=x; %[-100,100]
    case 'F7' 
        x=-1:0.03:1;  y=x  %[-1,1]
    case 'F8' 
        x=-500:10:500;y=x; %[-500,500]
    case 'F9' 
        x=-5:0.1:5;   y=x; %[-5,5]    
    case 'F10' 
        x=-20:0.5:20; y=x;%[-500,500]
    case 'F11' 
        x=-500:10:500; y=x;%[-0.5,0.5]
    case 'F12' 
        x=-10:0.1:10; y=x;%[-pi,pi]
    case 'F13' 
        x=-5:0.08:5; y=x;%[-3,1]
    case 'F14' 
        x=-100:2:100; y=x;%[-100,100]
    case 'F15' 
        x=-5:0.1:5; y=x;%[-5,5]
    case 'F16' 
        x=-1:0.01:1; y=x;%[-5,5]
    case 'F17' 
        x=-5:0.1:5; y=x;%[-5,5]
    case 'F18' 
        x=-5:0.06:5; y=x;%[-5,5]
    case 'F19' 
        x=-5:0.1:5; y=x;%[-5,5]
    case 'F20' 
        x=-5:0.1:5; y=x;%[-5,5]        
    case 'F21' 
        x=-5:0.1:5; y=x;%[-5,5]
    case 'F22' 
        x=-5:0.1:5; y=x;%[-5,5]     
    case 'F23' 
        x=-5:0.1:5; y=x;%[-5,5]  
end    

    

L=length(x);
f=[];

for i=1:L
    for j=1:L
        if strcmp(func_name,'F15')==0 && strcmp(func_name,'F19')==0 && strcmp(func_name,'F20')==0 && strcmp(func_name,'F21')==0 && strcmp(func_name,'F22')==0 && strcmp(func_name,'F23')==0
            f(i,j)=fobj([x(i),y(j)]);
        end
        if strcmp(func_name,'F15')==1
            f(i,j)=fobj([x(i),y(j),0,0]);
        end
        if strcmp(func_name,'F19')==1
            f(i,j)=fobj([x(i),y(j),0]);
        end
        if strcmp(func_name,'F20')==1
            f(i,j)=fobj([x(i),y(j),0,0,0,0]);
        end       
        if strcmp(func_name,'F21')==1 || strcmp(func_name,'F22')==1 ||strcmp(func_name,'F23')==1
            f(i,j)=fobj([x(i),y(j),0,0]);
        end          
    end
end

surfc(x,y,f,'LineStyle','none');

end
