# Supplementary material for: Hand gesture recognition via deep data optimization and 3D reconstruction
Source: PeerJ Comput Sci. 2023 Oct 30;9:e1619. doi: 10.7717/peerj-cs.1619 (PMC10703008; doi:10.7717/peerj-cs.1619)
Supplement: Supplemental Information 1 [file peerj-cs-09-1619-s001.zip › Han_guetCode/GWO/GWO/main.m]

%___________________________________________________________________%
%  Grey Wolf Optimizer (GWO) source codes version 1.0               %
%                                                                   %
%  Developed in MATLAB R2011b(7.13)                                 %
%                                                                   %
%  Author and programmer: Seyedali Mirjalili                        %
%                                                                   %
%         e-Mail: ali.mirjalili@gmail.com                           %
%                 seyedali.mirjalili@griffithuni.edu.au             %
%                                                                   %
%       Homepage: http://www.alimirjalili.com                       %
%                                                                   %
%   Main paper: S. Mirjalili, S. M. Mirjalili, A. Lewis             %
%               Grey Wolf Optimizer, Advances in Engineering        %
%               Software , in press,                                %
%               DOI: 10.1016/j.advengsoft.2013.12.007               %
%                                                                   %
%___________________________________________________________________%

% You can simply define your cost in a seperate file and load its handle to fobj 
% The initial parameters that you need are:
%__________________________________________
% fobj = @YourCostFunction
% dim = number of your variables
% Max_iteration = maximum number of generations
% SearchAgents_no = number of search agents
% lb=[lb1,lb2,...,lbn] where lbn is the lower bound of variable n
% ub=[ub1,ub2,...,ubn] where ubn is the upper bound of variable n
% If all the variables have equal lower bound you can just
% define lb and ub as two single number numbers

% To run GWO: [Best_score,Best_pos,GWO_cg_curve]=GWO(SearchAgents_no,Max_iteration,lb,ub,dim,fobj)
%__________________________________________

clear all 
clc

SearchAgents_no=30; % Number of search agents

Function_name='F10'; % Name of the test function that can be from F1 to F23 (Table 1,2,3 in the paper)

Max_iteration=500; % Maximum numbef of iterations

% Load details of the selected benchmark function
[lb,ub,dim,fobj]=Get_Functions_details(Function_name);

[Best_score,Best_pos,GWO_cg_curve]=GWO(SearchAgents_no,Max_iteration,lb,ub,dim,fobj);

figure('Position',[500 500 660 290])
%Draw search space
subplot(1,2,1);
func_plot(Function_name);
title('Parameter space')
xlabel('x_1');
ylabel('x_2');
zlabel([Function_name,'( x_1 , x_2 )'])

%Draw objective space
subplot(1,2,2);
semilogy(GWO_cg_curve,'Color','r')
title('Objective space')
xlabel('Iteration');
ylabel('Best score obtained so far');

axis tight
grid on
box on
legend('GWO')

display(['The best solution obtained by GWO is : ', num2str(Best_pos)]);
display(['The best optimal value of the objective funciton found by GWO is : ', num2str(Best_score)]);

        
